# Supplementary material for: Class Time Physical Activity Programs for Primary School Aged Children at Specialist Schools: A Systematic Mapping Review
Source: Int J Environ Res Public Health. 2019 Dec 16;16(24):5140. doi: 10.3390/ijerph16245140 (PMC6950186; doi:10.3390/ijerph16245140)
Supplement: Supplementary file 1 [file ijerph-16-05140-s001.zip]

Archive with 3 entries (3 files):
- File S3.docx
- Table S1-proof.docx
- Table S2.docx
